# Supplementary material for: What is the extent of a frequency-dependent social learning strategy space?
Source: Evol Hum Sci. 2022 Apr 13;4:e13. doi: 10.1017/ehs.2022.11 (PMC10426114; doi:10.1017/ehs.2022.11)
Supplement: Supplementary file 1 [file S2513843X22000111sup.zip]

Archive with 2 entries (2 files):
- S2513843X22000111sup002.pdf
- S2513843X22000111sup001.docx
